# Supplementary material for: Sorting Liquid Droplets by Surface Tension Using Devices with Quasi-Superamphiphobic Coatings
Source: Polymers (Basel). 2020 Apr 4;12(4):820. doi: 10.3390/polym12040820 (PMC7240524; doi:10.3390/polym12040820)
Supplement: Supplementary file 1 [file polymers-12-00820-s001.zip]

Archive with 6 entries (5 files):
- polymers-757548-supplementary for final/
- polymers-757548-supplementary for final/1.Water jetting on the quasi-superhydrophobic surface.mp4
- polymers-757548-supplementary for final/2. Droplet sorting using the tuned glass slide.mp4
- polymers-757548-supplementary for final/3.Standard rolling curve.mp4
- polymers-757548-supplementary for final/4.Determination of real samples.mp4
- polymers-757548-supplementary for final/polymers-757548-supplementary for final.docx
